# Supplementary material for: Dissociation kinetics of small-molecule inhibitors in Escherichia coli is coupled to physiological state of cells
Source: Commun Biol. 2023 Feb 25;6:223. doi: 10.1038/s42003-023-04604-9 (PMC9968327; doi:10.1038/s42003-023-04604-9)
Supplement: Supplementary file 8 — Supplementary Data [file 42003_2023_4604_MOESM8_ESM.xlsx]

## Sheet: Sheet1
Fig. 1A
Time (min)	HCT 0	HCT 0.1	HCT 0.3	HCT 1	Time (min)	HCT 10	HCT 20	Time (min)	HCT 3
0	0.01	0.01	0.011	0.011	0	0.018	0.016	0	0.011
32.4833	0.019	0.019	0.02	0.019	37.1667	0.025	0.025	60.35	0.032
63.5333	0.041	0.041	0.041	0.041	65.5167	0.04	0.04	61.4833
71.0667					90.7167	0.042	0.046	83.5667	0.043
92.0833	0.065	0.065	0.067	0.064	128.483	0.059	0.061	84.1167
119.183	0.101	0.099	0.104	0.101	151.733	0.07	0.063	103.517	0.06
155	0.179	0.178	0.188	0.182	193.15	0.097	0.068	105.767
183.183	0.294	0.285	0.295	0.289	232.833	0.12	0.069	128.3
220.617	0.55	0.538	0.542	0.52	264.967	0.148	0.068	128.667	0.085
					--	--		149.45
					--	--		151.717	0.122
					--	--		166.233
					--	--		172.5	0.16
								200	0.21
								250	0.34
Fig. 1B
HCT Con	Replicate 1 Growth rate	Replicate 2 Growth rate	Mean
0.1	1.01	0.97	0.99
0.3	0.94	0.96	0.95
0.5	0.96	1	0.98
1	0.95	0.99	0.97
3	0.93	0.85	0.89
10	0.32	0.12	0.22
20	0	0	0
Fig. 1C
Time (min)	HCT 0.5	HCT 1	HCT 3	Hct 10	Hct 20	Time (min)	HCT 0.3
0	33.8267	43.1831	261.097	320.278	523.735	0	37.09
2.5	19.2096	32.8223	213.841	225.253	511.441	5	28.3674
5.5	13.892	23.1195	147.833	178.403	556.896	10	16.8719
10	11.1027	14.9368	106.636	157.772	568.792	15	8.85161
15	4.72536	8.5191	72.6784	121.443	428.216	20	5.98518
20	3.07503	4.37241	55.0034	110.168	455.73
Fig. 1D
HCT concentration	Replicate 1 Koff	Replicate 2 Koff	Mean
0.3	0.108257	0.102201	0.105
0.5	0.11379	0.0998743	0.106832
1	0.106649	0.0959708	0.10131
3	0.0935156	0.0612811	0.0773984
10	0.0478035	0.000137394	0.0239705
20	0.0139718	0.0138819	0.0139269
Fig. 2A	Replot of Fig. 1B and 1D.
Fig. 2B	Replicate 1 Koff	Replicate 2 Koff	Mean
Control	0.105953	0.096667	0.10131
N-	0.0327284	0.0306105	0.0316694
C-	0.0173138	0.0283923	0.0228531
rif slow	0.0381329	0.0239206	0.0310267
rif no growth	0.00956765	0.0106562	0.0101119
theo	0.0405214	0.032	0.0362607
Fig. 3C
Time (min)
8	56.1888	40.5322	48.0443	28.5288	61.0212	82.7241	47.1561	56.4446	53.1581	51.7529	31.8311	58.5399	48.9113	45.4691	55.0113	44.2992	51.7625	221.017	373.643	309.854	232.724	233.12	237.742	180.666	--	--
13	31.5511	22.0455	26.6284	14.4914	36.0044	52.828	26.3805	39.2821	28.3378	29.9326	22.0756	35.8539	25.9195	27.9553	28.8581	25.208	27.6145	214.331	344.687	274.536	204.9	208.268	202.334	165.346	--	--
18	18.3759	13.9472	16.3732	9.37002	23.8964	36.8487	15.0282	29.1838	18.3489	18.1649	12.8359	23.4453	17.1847	18.9262	17.6981	16.0636	17.8127	203.511	343.555	267.588	222.67	207.803	200.706	168.896	--	--
23	12.3385	8.58021	14.1257	4.50337	14.177	26.3466	9.69251	17.1038	9.54099	10.7538	11.915	13.8182	12.488	10.7894	7.85807	4.74339	11.5574	204.576	324.151	274.422	216.606	199.269	220.558	161.569	--	--
28	6.45413	5.71131	8.85342	3.41215	13.0182	19.1181	3.27813	11.6853	5.93687	6.90952	5.2275	12.8823	7.9448	8.00652	3.24737	5.16935	5.19267	211.031	349.34	270.863	215.166	195.727	204.997	170.903	--	--
33	7.43195	3.46603	3.10281	2.35996	6.03909	15.1857	1.3102	7.04922	5.11034	5.44355	6.05563	8.49223	-0.44407	4.13064	1.7859	1.33764	-0.50747	205.334	354.865	270.203	214.351	190.932	206.488	158.948	--	--
40	3.9031	1.67902	3.10021	1.53071	3.67274	8.74554	1.32343	5.84951	2.08044	3.73972	2.70994	2.62708	0.99726	0.70847	-0.84974	-1.49131	-2.31835	203.779	343.124	270.13	208.862	198.361	201.857	165.866	--	--
Fig. 3D
Time (min)
8	2.40167	2.07821	2.5624	3.58647	1.72085	1.49983	2.32305	1.54162	2.4748	2.75849	1.63618	1.95653	2.07455	1.59	2.46893	2.23948	2.23875	1.31583	1.21907	1.63728	1.30704	1.20001	1.48535	1.12158	2.1854
13	2.48726	2.11487	2.7233	3.90279	1.75054	1.55958	2.47626	1.67503	2.63424	2.90803	1.67796	2.05182	2.22116	1.69482	2.66539	2.33625	2.37803	1.38474	1.18865	1.60539	1.29128	1.15273	1.49232	1.2242	2.30925
18	2.66282	2.26514	2.80577	4.04317	1.86416	1.61016	2.66099	1.6831	2.72843	3.05244	1.76227	2.11193	2.33625	1.73001	2.79881	2.43741	2.50852	1.29531	1.16299	1.59733	1.22457	1.14943	1.48389	1.04974	2.41538
23	2.78231	2.3861	2.79624	4.32649	1.88395	1.69702	2.72477	1.80405	2.80467	3.2577	1.89532	2.26368	2.53051	1.79672	2.85598	2.61334	2.61628	1.32903	1.22933	1.62482	1.20661	1.11534	1.37191	1.13624	2.53148
28	2.95018	2.55983	2.98647	4.51232	2.04523	1.7531	2.89704	1.92134	2.97071	3.40871	1.8429	2.24682	2.57742	1.90375	2.96741	2.75922	2.79001	1.23813	1.18169	1.57094	1.24876	1.15493	1.50148	1.10985	2.6525
33	3.04163	2.60161	3.15251	4.69669	2.11157	1.8407	3.10009	1.99318	3.11036	3.45562	2.02543	2.43155	2.69618	2.01664	3.15361	2.85305	2.89704	1.33343	1.12084	1.52659	1.25756	1.16299	1.45145	1.10545	2.77514
40	3.19301	2.71157	3.36546	5.02583	2.21309	1.95396	3.26723	2.1024	3.22544	3.72979	2.14639	2.57816	2.8032	2.09801	3.37645	3.11842	3.08397	1.33196	1.16373	1.56691	1.27332	1.12854	1.46556	1.08199	2.94073
50	3.51812	3.06857	3.77524	5.64819	2.36557	2.14859	3.68214	2.34065	3.52233	4.14616	2.40406	2.82373	3.04878	3.69753	3.65502	3.45196	3.41677	1.34149	1.16666	1.59183	1.2341	1.11901	1.32976	1.11864	3.33608
60	4.04353	3.50474	4.1359	6.80312	2.90986	2.62397	4.05526	2.56569	4.02924	4.63511	2.89814	3.20419	3.46222	3.5971	4.39833	3.29142	3.76791	1.07319	1.29604	1.71425	1.36532	1.26929	1.61877	1.1421	3.76034
90	6.06035	5.1006	6.10562	10.2544	3.62679	3.54616	6.05284	3.63156	5.75779	6.76171	3.72026	4.78612	4.96572	0	6.41717	6.30721	5.94728	1.36495	1.12671	1.56324	1.12011	1.10618	1.39629	1.01748	5.56509
120	8.69697	8.16917	9.62465	16.2995	5.52284	5.34031	9.36405	5.31832	9.3241	9.36332	5.56243	7.44491	7.70661	0	9.1588	9.78849	9.01365	1.27258	1.58743	1.15823	1.19561	1.14173	1.50093	1.0644	8.48113
150	13.059	12.8307	14.6428	25.2717	8.20637	8.39972	14.266	7.54681	13.7144	13.2221	8.62477	11.6886	11.3169	0	14.0014	15.7131	13.673	1.22494	1.25829	1.63581	1.27368	1.3294	1.45475	1.12011	12.8861
180	20.3164	20.4808	22.3117	41.0453	13.1706	12.1603	22.5869	11.5595	21.8799	18.1849	12.5155	17.7495	17.674	0	20.4992	25.0236	21.2249	1.33709	1.23227	1.65634	1.2352	1.20661	1.47033	1.13184	19.8989
Fig. 3e
Fluo intensity	Koff
56.1888	0.08141
40.5322	0.09693
48.0443	0.08945
28.5288	0.09134
61.0212	0.08635
82.7241	0.06774
47.1561	0.12396
56.4446	0.07593
53.1581	0.09781
51.7529	0.0834
31.8311	0.07462
58.5399	0.08839
48.9113	0.0873
45.4691	0.08851
55.0113	0.1392
44.2992	0.11934
51.7625	0.1094
221.017	0.00199
373.643	0.00122
309.854	0.00289
232.724	0.00185
233.12	0.00478
237.742	0.00292
180.666	0.00214
Fig. 3f
koff	Gr
0.08141	0.79927
0.09693	0.89065
0.08945	0.84911
0.09134	0.89931
0.08635	0.76727
0.06774	0.78586
0.12396	0.85841
0.07593	0.74841
0.09781	0.85037
0.0834	0.6809
0.07462	0.75333
0.08839	0.86334
0.0873	0.81682
0.08851	0.8
0.1392	0.7717
0.11934	0.99396
0.1094	0.85796
0.00199	0.0663
0.00122	0.00191
0.00289	-0.00467
0.00185	-0.01436
0.00478	0.01651
0.00292	-0.03027
0.00214	0.01561
Fig. 3g
HCT (uM)	Fraction
0.3	0.96233
1	0.97332
5	0.6956
10	0.13305
20	0
